# Supplementary material for: SARS-CoV-2 Infection, Vaccination and Risk of Death in People with An Oncological Disease in Northeast Italy
Source: J Pers Med. 2023 Aug 29;13(9):1333. doi: 10.3390/jpm13091333 (PMC10532764; doi:10.3390/jpm13091333)
Supplement: Supplementary file 1 [file jpm-13-01333-s001.zip]

Archive with 1 entries (1 files):
- jpm-2573040-supplementary.pdf
